# Supplementary material for: A Novel, Small Cysteine-Rich Effector, RsSCR10 in Rhizoctonia solani Is Sufficient to Trigger Plant Cell Death
Source: Front Microbiol. 2021 Aug 23;12:684923. doi: 10.3389/fmicb.2021.684923 (PMC8421026; doi:10.3389/fmicb.2021.684923)
Supplement: Supplementary Table 1 — Primer sequences used in this study. [file Table_1.XLSX]

## Sheet: Table S1
	Table S7. Primer sequences.
	Forward primer sequence (5' to 3')	Reverse primer sequence (5' to 3')	Remarks
	AATTCCAGCTCCAATAGCGT	TACATACCGTGAGGCAGACC	qRT-PCR for 18S rRNA gene
	TGACCTCTCAAGTCACAGCAC	CCGGATATTCATCGTGCCCA	qRT-PCR for AG1IA_09956
	TCACAAGAGCTCAGGCGTTT	TCATCGAACCGCTTCTCGAC	qRT-PCR for NbohB gene
	TGGCATCTCTCAGCACATTCC	TGCACAATGGATGGGCCAGA	qRT-PCR for actin gene
	GTGGACACTATACTCAGGTG	TCCAACTTGGAATCAAAGGG	qRT-PCR for PR1b gene
	AGGTGTTTGCTATGGAATGC	TCTGTACCCACCATCTTGC	qRT-PCR for PR2b gene
	GCTCTTAACGTCGGATGGTC	AGCCAAACCCTAGCTCCATT	qRT-PCR for ERF1 gene
	CAACCCACAGAACATTAACTGG	TTGTCGGCATCCCAAGTAGT	qRT-PCR for PR4a gene
	CTCATCAGCTAGTTCATTTGATGC	AGCTCGGTCTTTGTTCTAAAAGC	qRT-PCR for WRKY12 gene
	AAAACCTATGCCTCAAGAAC	ACTGCTGCATAGGCTTTGG	qRT-PCR for LOX gene
	TGGTTGCTGAAAGGGTGGTT	AAGCCTTCGCTCTTCAAGGT	qRT-PCR for Hsp90 gene
	TTCCAGCACCAACTTCTACGA	TTCTCTGGGTTGTGAACCGTG	qRT-PCR for RAR1 gene
	gacctcgactctagaggatccATGTTCCGCCTCTCGTTCTTC	gtccttgtagtcagaaggcctCAAGACACCAGATGCTCCATGA	Subcloning of AG1IA_00925 into pMDC32
	gacctcgactctagaggatccATGCGCTCCGTCTACCTGATT	gtccttgtagtcagaaggcctCTTGAGACAAGACAAGCTACTTACGG	Subcloning of AG1IA_01604 into pMDC32
	gacctcgactctagaggatccATGGCTGCTCGTCCCTCTCG	gtccttgtagtcagaaggcctAGACCATGGCAGAGATTTGAAATC	Subcloning of AG1IA_07280 into pMDC32
	gacctcgactctagaggatccATGAAGAAAAACGACACGATAATACTG	gtccttgtagtcagaaggcctCGGTTCCGGCGACAACCT	Subcloning of AG1IA_07267 into pMDC32
	gacctcgactctagaggatccATGTTCTTCGCCAAGTCTCTTGT	gtccttgtagtcagaaggcctCTCAACATCTCCAGAACCCTTTAGC	Subcloning of AG1IA_06613 into pMDC32
	gacctcgactctagaggatccATGCTCGAAACCGGCTGG	gtccttgtagtcagaaggcctTTGCAAAACTTTCGATACCCCT	Subcloning of AG1IA_10375 into pMDC32
	gacctcgactctagaggatccATGCGCTCCTTTGGACTTTG	gtccttgtagtcagaaggcctACAAGGAAAAGAAAGTAAAGTGAACG	Subcloning of AG1IA_07075 into pMDC32
	gacctcgactctagaggatccATGAAGCTCTTATCCACATCTATAATCAT	gtccttgtagtcagaaggcctGAAGCAGTACCCCGGATATTCA	Subcloning of RsPR10 into Pmdc32(AG1IA_09956）
	gacctcgactctagaggatccATGGGGTCCGCTTTGATCTG	gtccttgtagtcagaaggcctGACGTCGGGAAAATAATCATCC	Subcloning of AG1IA_08061 into pMDC32
	gacctcgactctagaggatccATGGACTCAATAACACCTATACCTCCC	gtccttgtagtcagaaggcctGTGTAGAATGGCGTTAGCGCA	Subcloning of AG1IA_09229 into pMDC32
	accagtctctctctcaagcttATGAAGCTCTTATCCACATCTATAATCAT	gctcaccatactagtggatccGAAGCAGTACCCCGGATATTCA	Subcloning of AG1IA_SCR10 into pHB-YFP
	accagtctctctctcaagcttCTGTGGTGTTGCTGCCGTG	gctcaccatactagtggatccGAAGCAGTACCCCGGATATTCA	Subcloning of AG1IA_SCR10∆sp into pHB-YFP
	cggaattttaattaagaattcATGAAGCTCTTATCCACATCTATAATCAT	cactatagggagaacctcgagTGCTGTGACTTGAGAGGTCAAGAG	Subcloning of AG1IA_SCR10-sp into pSUC2
	atggccatggaggccgaattcATGAAGCTCTTATCCACATCTATAATCAT	ccgctgcaggtcgacggatccTTAGAAGCAGTACCCCGGATATTC	Subcloning of AG1IA_SCR10 into pGBKT7
	gccatggaggccagtgaattcATGGCTGCCGCTGCTGCA	cagctcgagctcgatggatccTTACAACCACGCGGCGTT	Subcloning of OsALDH2B1 into pGADT7
	gccatggaggccagtgaattcATGGCTGCTGCTGCTGCTG	cagctcgagctcgatggatccTTAATCTATTGCCACTGTCCATCC	Subcloning of OsBcat-3 into pGADT7
	gccatggaggccagtgaattcATGGCATCCAAGATCCTCGTG	cagctcgagctcgatggatccTTAAGCGCAGGTGTAGCCACT	Subcloning of OsHyPRP8 into pGADT7
	gccatggaggccagtgaattcATGGCAGCATCGCTCCAA	cagctcgagctcgatggatccCTACTCGAGCTGCGCGTACC	Subcloning of OsPSBO into pGADT7
	gccatggaggccagtgaattcATGGCGTCCACGATCATGG	cagctcgagctcgatggatccTCACGAGCCCGGCGTGAA	Subcloning of OsP21 into pGADT7
	attacaggtacccggggatccATGAAGCTCTTATCCACATCTATAATCAT	gccaccgccgtcgactctagaGAAGCAGTACCCCGGATATTCA	Subcloning of AG1IA_SCR10 into PXY-104
	atcgaggacgccggcggatccATGAAGCTCTTATCCACATCTATAATCAT	gctctgcaggtcgactctagaTTAGAAGCAGTACCCCGGATATTC	Subcloning of AG1IA_SCR10 into PXY-106
	attacaggtacccggggatccATGGCATCCAAGATCCTCGTG	gccaccgccgtcgactctagaAGCGCAGGTGTAGCCACTGG	Subcloning of OsHyPRP8 into PXY-104
	atcgaggacgccggcggatccATGGCATCCAAGATCCTCGTG	gctctgcaggtcgactctagaTTAAGCGCAGGTGTAGCCACT	Subcloning of OsHyPRP8 into PXY-106
	atcgaggacgccggcggatccATGGCTGCCGCTGCTGCA	gctctgcaggtcgactctagaTTACAACCACGCGGCGTT	Subcloning of OsALDH2B1 into PXY-106
	atcgaggacgccggcggatccATGGCTGCTGCTGCTGCTG	gctctgcaggtcgactctagaTTAATCTATTGCCACTGTCCATCC	Subcloning of OsBcat-3 into PXY-106
	atcgaggacgccggcggatccATGGCAGCATCGCTCCAA	gctctgcaggtcgactctagaCTACTCGAGCTGCGCGTACC	Subcloning of OsPSBO into PXY-106
	atcgaggacgccggcggatccATGGCGTCCACGATCATGG	gctctgcaggtcgactctagaTCACGAGCCCGGCGTGAA	Subcloning of OsP21 into PXY-106
	gacctcgactctagaggatccATGCTGTGGTGTTGCTGCCG	gtccttgtagtcagaaggcctGAAGCAGTACCCCGGATATTCA	Subcloning of AG1IA_SCR10∆sp into pMDC32
	AGTCACAGCAACCACGTGCA	TGCACGTGGTTGCTGTGACT	Subcloning of AG1IA_SCR10-sp-INF1
	gacctcgactctagaggatccATGAAGCTCTTATCCACATCTATAATCAT	gtccttgtagtcagaaggcctTAGCGACGCACACGTAGACG	Subcloning of AG1IA_SCR10-sp-INF1 into pMDC32
	gcactgtggGCGtgctgccgtg	cacggcagcaCGCccacagtgc	Subcloning of AG1IA_SCR10-1cys
	actgtggtgtGCCtgccgtgg	ccacggcaGGCacaccacagt	Subcloning of AG1IA_SCR10-2cys
	tggtgttgcGGCcgtggaccc	gggtccacgGCCgcaacacca	Subcloning of AG1IA_SCR10-3cys
	gcagagatGCCtgcacaagagt	actcttgtgcaGGCatctctgc	Subcloning of AG1IA_SCR10-4cys
	agagattgcGCCacaagagtc	gactcttgtGGCgcaatctct	Subcloning of AG1IA_SCR10-5cys
	cagccttagaGCCggttatatt	aatataaccGGCtctaaggctg	Subcloning of AG1IA_SCR10-6cys
	gacagaccGCGgacgtaggtc	gacctacgtcCGCggtctgtc	Subcloning of AG1IA_SCR10-7cys
	acaaggagGCGtgccgtgggc	gcccacggcaCGCctccttgt	Subcloning of AG1IA_SCR10-8cys
	aggagtgtGCCcgtgggca	tgcccacgGGCacactcct	Subcloning of AG1IA_SCR10-9cys
	gagaacacgggggacgagctcATGAAGCTCTTATCCACATCTATAATCAT	cgcgtacgagatctggtcgacGAAGCAGTACCCCGGATATTCA	Subcloning of AG1IA_SCR10 into NLuc
	tacgcgtcccggggcggtaccATGGCGTCCACGATCATGG	tgtagtccatttgttggatccTCACGAGCCCGGCGTGAA	Subcloning of OsP21 into Cluc
	tacgcgtcccggggcggtaccATGGCAGCATCGCTCCAA	tgtagtccatttgttggatccCTACTCGAGCTGCGCGTACC	Subcloning of OsPSBO into Cluc
	tacgcgtcccggggcggtaccATGGCATCCAAGATCCTCGTG	tgtagtccatttgttggatccTTAAGCGCAGGTGTAGCCACT	Subcloning of OsHyPRP8 into Cluc
	tacgcgtcccggggcggtaccATGGCTGCCGCTGCTGCA	tgtagtccatttgttggatccTTACAACCACGCGGCGTT	Subcloning of OsALDH2B1 into Cluc
	tacgcgtcccggggcggtaccATGGCTGCTGCTGCTGCTG	tgtagtccatttgttggatccTTAATCTATTGCCACTGTCCATCC	Subcloning of OsBcat-3 into Cluc
